# Supplementary material for: A Ground-Based Near Infrared Camera Array System for UAV Auto-Landing in GPS-Denied Environment
Source: Sensors (Basel). 2016 Aug 30;16(9):1393. doi: 10.3390/s16091393 (PMC5038671; doi:10.3390/s16091393)
Supplement: Supplementary file 1 [file sensors-16-01393-s001.zip]

Archive with 1 entries (1 files):
- Automatic Landing.mp4
